# Supplementary material for: Design and Development of D‒α‒Tocopheryl Polyethylene Glycol Succinate‒block‒Poly(ε-Caprolactone) (TPGS−b−PCL) Nanocarriers for Solubilization and Controlled Release of Paclitaxel
Source: Molecules. 2021 May 4;26(9):2690. doi: 10.3390/molecules26092690 (PMC8125698; doi:10.3390/molecules26092690)
Supplement: Supplementary file 1 [file molecules-26-02690-s001.zip]

Archive with 1 entries (1 files):
- molecules-1175098-supplementary.pdf
